# Supplementary material for: Tozinameran (Pfizer, BioNTech) and Elasomeran (Moderna) Efficacy in COVID-19—A Systematic Review of Randomised Controlled Trial Studies
Source: Healthcare (Basel). 2023 May 24;11(11):1532. doi: 10.3390/healthcare11111532 (PMC10252750; doi:10.3390/healthcare11111532)
Supplement: Supplementary file 1 [file healthcare-11-01532-s001.zip]

Archive with 1 entries (1 files):
- healthcare-2298348-supplementary.pdf
